# Supplementary material for: Provincial division of economic zones based on the improved urban gravity model: A case study of Hunan Province, China
Source: PLoS One. 2021 Dec 22;16(12):e0261205. doi: 10.1371/journal.pone.0261205 (PMC8694459; doi:10.1371/journal.pone.0261205)
Supplement: S1 Data — (XLSX) [file pone.0261205.s001.xlsx]

## Sheet: 2002 year
			Total population	GDP	Proportion of non-agricultural industries	Total retail sales of social consumer goods	Investment in fixed assets	Local finance general budget revenue	Deposit balance of financial institutions	College and university student number	Tourism revenue	Passenger traffic volume	Cargo volume	Built urban area	Unemployment rate	Annual income of urban residents	Urban per-capita green area	Urban per-capita road area	Mobile phone per-ten thousand people	Post and telecommunications business per capita	Internet household per-ten thousand people	Hospital beds per- ten thousand people	Health technical personnel per-ten thousand people
Cities in Hunan Province	Hunan Province	Changsha	595.46	812.847	90.04	401.103	293.246	30.4323	1232.98	201881	90.28	10032	8766	129	7.1543	9021	6.50571	10.4778	2452.08	1168.03	1056.98	34.6304	18.762
		Zhuzhou	373.03	355.275	85.08	136.986	63.2164	10.3478	286.99	33449	7.1	6920	3432	69	4.9685	7934	5.00448	7.53998	1056.48	403.59	399.968	24.9953	13.8916
		Xiangtan	281.17	262.296	86.59	85.6447	43.0077	5.2534	212.21	70461	13.76	2787	3037	56	3.67536	7117	5.82704	7.30873	1216.37	354.199	487.829	26.4146	12.5689
		Hengyang	709.66	418.996	74.73	144.632	92.2874	3.8776	345.46	29586	33.23	6599	4790	90	4.234	6525	2.58739	5.63136	905.97	143.549	170.111	20.7987	15.8428
		Shaoyang	728.55	260.075	63.49	102.332	52.861	2.3131	244.67	8711	6.6	10941	3336	36	5.7086	6003	3.7925	5.79888	606.93	201.974	124.646	15.1699	7.32825
		Yueyang	525.54	452.016	77.48	158.522	107.94	5.4795	244.52	20354	16.1	11517	3953	72	4.18617	8650	6.27134	4.60623	966.035	265.477	206.766	16.7142	5.19085
		Changde	598.19	443.208	74.34	142.489	71.4174	7.6846	262.9	10348	19	9356	3908	61	4.2326	7459	5.65104	9.00298	676.598	203.805	427.155	18.9003	11.4746
		Zhangjiajie	156.82	72.9602	78.74	26.2389	29.6	2.1154	52.83	4884	32.8	7281	1876	19	3.51358	6023	2.59431	10.7081	834.619	115.017	242.622	20.2079	12.0648
		Yiyang	454.69	229.454	74.56	85.0147	54.6846	3.2342	166.75	9149	5.4	3600	2827	40	7.32741	6804	5.26561	9.39024	727.056	206.033	141.085	19.9411	12.9913
		Chenzhou	458.24	288.631	77.72	131.346	97.0927	5.9271	227.23	9044	19	6153	5318	29	4.51728	6960	6.26667	7.40733	846.718	110.529	148.394	22.4097	11.5202
		Yongzhou	568.13	271.333	68.13	84.0475	66.04	2.968	186.93	4630	6.8	4274	1919	32	3.16829	5189	4.66999	10.7565	575.386	112.942	123.347	16.3079	11.2157
		Huaihua	489.83	230.475	74.59	80.292	33.4869	2.2968	177.9	8266	8.1	9346	2718	28	3.57267	6179	5.99373	11.3829	446.937	171.462	109.236	24.0839	13.813
		Loudi	402.16	189.299	79.64	69.5927	36.0292	2.8543	176.07	5942	4.62	8229	4758	32	5.41476	5960	4.31566	6.06967	559.713	173.722	111.928	21.2005	13.5046
		Jishou	264.58	74.46	69.2	39.1	33.71	3.73	86.33	35298	15	4058.64	825	16.35	4.2	5497	4.19872	10.1667	612.669	202.585	185.955	21.6078	10.8701
Cities in Neighboring Province	Jiangxi Province	Pingxiang	178.84	120.405	87.33	41.8526	22.4883	3.7036	45.7391	6915	6.8	3153	2174	51	1.40027	6360.6	3.45306	3.18	1585.34	243.659	249.743	22.5677	10.9707
		Jiujiang	456.74	263.355	81.53	75.6438	76.8048	5.8103	70.4833	30428	37.87	4351	1880	48	2.0543	6302	7.94	6.12	959.112	245.722	241.295	25.9557	11.1092
		Ganzhou	800.58	309.168	68.6	109.513	82.9233	1.0514	54.89	28188	27.86	5160	3271	31	1.11944	6175	7.55072	5.83	769.385	192.935	114.534	16.1433	8.52382
		Ji`an	459.74	180	66.51	68.4577	36.319	0.8414	39.0508	9773	16.18	4225	2278	22	1.56552	6056	6.55772	3.64	788.559	191.413	263.207	18.4496	11.5348
		Yichun	522.89	221.429	67.15	105.675	31.4399	1.2096	34.2506	8934	9.98	4964	3655	23	3.79988	6263.28	7.00116	1.5	710.796	105.397	98.581	21.3066	9.85485
	Hubei Province	Yichang	398.52	444.06	86.56	167.065	248.318	13.4576	118.734	20929	50.622	6146	4031	62	2.06891	6647	8.81712	8.13	1446.84	139.22	178.109	24.8645	18.383
		Jingzhou	636.6	359.1	73.07	203.98	80.6021	3.8469	83.937	51242	28.5	4942	1597	53	2.49018	6506	9.45088	6.67	894.458	121.06	191.83	14.9089	8.69463
		Xianning	276.98	156.59	77.04	52.2113	53.9361	2.2725	24.4242	13704	11.57	3129	646	31	6.13253	6514.11	7.07917	5.49	736.515	181.511	141.198	17.3226	10.6
		En`shi	381	130.09	61.1	40.3069	52.0073	3.4234	39.9092	10476	2.19	1333.56	690.42	17	4	6367	5.6	3.36	583.727	46.1942	81.0709	16.4278	10.4987
	Guangdong Province	Shoguan	280.94	235.61	78.96	102.475	83.8417	6.8602	98.867	14906	20.1	3388	5375	48	1.74778	8091	14.2473	3.43	950.744	359.967	388.339	29.6896	15.8575
		Qingyuan	334.81	171.395	61.19	87.1018	57.2577	2.313	60.8038	8450	12.54	4208	3100	33	1.43066	9675	3.04	4.73	1603	508.563	138.437	18.5777	8.80798
	Guangxi Province	Liuzhou	415.79	230.31	90.26	87.8493	62.7222	17.416	166.758	21583	25.4	3047	3713	94	1.57669	7928	7.31	7.89	915.926	270.403	474.102	20.7653	12.3019
		Guilin	487.62	357.751	70.17	136.039	69.8207	12.1598	138.149	54415	49.33	4327	1287	58	1.98348	7851	8.4	6.96	1162.61	256.544	315.5	18.5452	12.4277
		Hezhou	200	110.257	62.07	32.6205	6.9367	1.4637	23.0184	2879	6.2	1520	593	21	1.66173	6287	1.99647	2.46	436.28	114.66	125.535	12.765	8.05
	Guizhou Province	Tongren	386.34	82.81	49.2	23.5	42.45	5.25	73.23	3666	1.01	1914.12	709.51	23	4.35	5824	6.38	2.86	481.648	87.4877	86.932	10.4752	4.60734
		Kaili	434.78	104.42	61.2	29.12	57.44	5.8489	114.487	10623	2.99	1333.1	563.14	16.6	4.4	6564	3.77	6.3	632.078	97.4631	97.4502	15.0329	5.89494

## Sheet: 2006 year
			Total population	GDP	Proportion of non-agricultural industries	Total retail sales of social consumer goods	Investment in fixed assets	Local finance general budget revenue	Deposit balance of financial institutions	College and university student number	Tourism revenue	Passenger traffic volume	Cargo volume	Built urban area	Unemployment rate	Annual income of urban residents	Urban per-capita green area	Urban per-capita road area	Mobile phone per-ten thousand people	Post and telecommunications business per capita	Internet household per-ten thousand people	Hospital beds per- ten thousand people	Health technical personnel per-ten thousand people
Cities in Hunan Province	Hunan Province	Changsha	631	1798.96	93.15	865.606	1089.81	132.834	2756.8	418132	151.95	11863.9	12778	155	3.71187	13924	8.43	13.94	5989.22	1837.08	1168.3	43.1696	20.1141
		Zhuzhou	376.9	605.27	87.52	208.494	203.247	29.6894	552.442	67552	28.86	10966.5	8932	86	3.4392	12455	8.19	12.03	2622.57	924.648	488.963	29.7373	13.0963
		Xiangtan	291.64	422.08	85.63	130.657	218.76	19.0901	386.28	99475	29.22	3581.37	5824	67	4.54847	10495	7.96	13.13	2253.81	886.367	610.342	28.0037	16.3935
		Hengyang	726.5	672.07	76.48	202.547	177.657	25.0271	678.735	38150	45.34	8840.37	6125	95	4.28712	9741	8.36	11.23	1494.7	548.52	251.521	18.5272	11.4907
		Shaoyang	746.39	409.51	71.1	135.992	186.443	16.2838	482.141	19572	18.38	11026.8	5282	43	5.41751	8742	6.5	9.19	1559.52	432.08	180.792	15.9139	8.29593
		Yueyang	538.7	733.4	81.67	245.837	239.028	28.7593	397.268	33587	45.84	8714	7458	78	6.02625	11726	8.65	10.77	2442.93	692.036	296.774	20.2822	10.2766
		Changde	607.75	723.84	75.48	235.942	196.108	30.389	456.804	19135	31.37	14777.6	7179	65	4.64839	10694	8.97	13.94	1562.4	646.647	231.579	19.4784	9.52365
		Zhangjiajie	161.45	127.54	83.6	42.1407	53.0291	6.0833	106.013	14553	22.2	4279.73	1150	21	1.99966	8424	7.14	11.33	2013.01	733.973	334.469	23.3633	11.4277
		Yiyang	463	336.21	73.47	131.506	129.244	11.5909	296.077	18454	49.87	6774.59	4483	45	6.80437	9138	5.65	10.33	1732.71	552.268	235.164	16.0454	11.4644
		Chenzhou	463.02	546.23	84.17	204.36	219.849	30.1006	465.099	19774	53.7	9491.76	10260	37	4.17299	10606	6.92	9.49	2516.73	753.099	283.485	25.4849	13.4832
		Yongzhou	577.5	414.55	71.17	117.264	180.118	14.774	373.697	20786	13.89	7435.32	4245	46	6.0816	8725	5.18	11.71	1196.36	429.264	172.045	16.4571	10.2234
		Huaihua	500	333.91	77.5	113.07	112.35	13.531	330.341	28180	18.36	7098.46	3532	33	6.67863	8442	7.69	8.34	1277.55	517.2	262.184	24.694	12.686
		Loudi	412.04	359.12	82.39	110.387	115.757	15.3227	328.026	9414	14.86	9613.99	9522	41	4.81037	8392	8.16	11.3	1458.84	554.558	274.888	19.4738	12.324
		Jishou	270	148.78	80.3	61.8779	73.48	8.1504	179.5	28471	24.46	4962	2296	19		7416	7.76	12.78	1467.78	543.704	358.519	23.6815	11.5593
Cities in Neighboring Province
	Jiangxi Province	Pingxiang	181.97	265.494	90.12	76.7556	144.781	14.0546	100.748	7200	24.22	4024.33	2704	60	2.10145	11753	5.08413	6.8	3957.12	910.43	250.756	26.7242	13.8924
		Jiujiang	472.67	506.22	84.56	139.557	255.13	26.0377	256.575	84184	88.8	5012.15	3006	68	3.98227	11272	10.2491	8.03	2515.27	200.061	273.182	19.5549	10.0853
		Ganzhou	861.15	582.732	76.73	184.604	223.024	30.4625	293.492	63376	55.4	6567.38	4815	43	4.57295	10540	6.43992	9.36	1848.53	529.681	181.21	14.7628	7.92196
		Ji`an	471.01	351.78	75.56	99.278	150	20.513	174.496	16633	49.6	4572.59	3763	38	5.29118	11114	3.34106	5.14	2496.76	126.278	138.793	17.9614	10.7811
		Yichun	534.66	439.72	76.9	131.479	202.733	21.8304	241.761	24107	26	5360.5	5056	32	3.49418	10800.4	3.32805	2.98	1941.42	466.839	355.658	19.4684	9.64164
	Hubei Province	Yichang	400.23	694.91	87	262.24	323.545	27.3685	547.391	39435	67.52	7545.26	5406	71	5.25898	10241	6.01773	9.22	3475.33	374.322	336.222	27.804	18.5718
		Jingzhou	647.1	438.07	71.07	254.068	149.66	12.8596	259.503	117197	27.2	3951.9	2690	63	2.19518	10840	3.69313	6.74	2439.73	296.885	178.578	16.9649	10.5795
		Xianning	281.76	234.15	76.31	88.0057	103.832	15.8266	91.5585	29457	15.06	4067.29	1263	31	3.49979	9991	4.72468	5.58	2098.24	239.598	218.083	15.5451	10.9313
		En`shi	391.08	210.35	61.6	75.94	116.09	10.0293	0.023197	23276	17.53	1612.8	1901.3	21	6	8274	5.97	7	520.661	225.274	125.233	18.5231	10.6142
	Guangdong Province	Shoguan	320.32	400.556	84.17	164.627	168.981	22.7951	179.63	21848	40.64	2984	4128	78	5.73957	13545	4.24642	6.63	659.491	416.012	271.603	30.5944	12.9183
		Qingyuan	398.03	432.227	81.93	159.392	329.036	19.606	190.048	7093	47.9	5571	3863	40	4.81195	11827	3.12614	10.71	4117.58	430.89	212.909	17.0841	7.8989
	Guangxi Province	Liuzhou	360.51	622.336	89.43	230.502	200.691	34.8538	397.689	42995	41.18	4739.12	5323	110	5.16407	12866	11.4192	12.02	3819.11	626.243	579.942	30.0935	17.5557
		Guilin	499.29	607.018	78.01	188.863	260.866	29.6953	317.25	85161	85.51	6697.67	1768	58	5.56971	12908	6.93362	7.74	3088.3	356.472	314.673	21.7829	11.4262
		Hezhou	214.5	189.653	71.73	39.5199	106.01	8.5044	49.6636	6386	13.95	2310.61	761	23	5.52681	8088	1.95759	2.68	2200.89	576.252	130.089	12.8298	8.52214
	Guizhou Province	Tongren	395.48	147.47	59	36.69	85.42	8.26	136.07	6541	13.89	2654	883	18	4	7079	5.862	3.21	1065.03	146.404	98.67	11.4266	5.57045
		Kaili	446.91	195.67	68	67.08	106.08	20.59	235.75	6782	4.3	1921.43	1137.45	23.8	4.3	9932	4.2821	7.2	1681.55	199.817	108.19	17.2563	5.81773

## Sheet: 2009 year
			Total population	GDP	Proportion of non-agricultural industries	Total retail sales of social consumer goods	Investment in fixed assets	Local finance general budget revenue	Deposit balance of financial institutions	College and university student number	Tourism revenue	Passenger traffic volume	Cargo volume	Built urban area	Unemployment rate	Annual income of urban residents	Urban per-capita green area	Urban per-capita road area	Mobile phone per-ten thousand people	Post and telecommunications business per capita	Internet household per-ten thousand people	Hospital beds per- ten thousand people	Health technical personnel per-ten thousand people
Cities in Hunan Province	Hunan Province	Changsha	651.59	3744.76	95.21	1524.91	2441.78	246.33	5325.84	502972	327.59	31304.4	20919.7	249	2.82221	20238.1	9.98	14.32	9885.51	2311.35	1160.7	58.569	26.4538
		Zhuzhou	382.8	1024.89	89.48	364.392	562.972	66.5815	944.968	73913	59.89	10765.6	11769	105	4.28773	17433	12.7	16.75	4886.89	1622	483.942	39.4592	20.4023
		Xiangtan	295.26	739.382	87.92	223.24	463.96	38.7074	690.885	108838	62.9	3779.37	5908	73	3.87308	16109.3	8.72	15.38	4682.99	1623.32	508.027	34.4307	18.631
		Hengyang	739.8	1168.01	79.41	399.23	478.514	46.6127	1108.64	89488	66.95	15163.2	14366	99	3.42584	13910.7	9.21	15.26	3181.94	973.371	359.692	25.6421	13.605
		Shaoyang	764.14	600.695	75.05	235.451	494.51	25.4822	803.036	24151	24.62	10893.5	12219	52	5.2397	10671.6	8.42	12.93	2383.99	267.003	245.676	22.0156	10.7637
		Yueyang	548.336	1272.15	85.05	431.159	619.447	43.6667	682.843	35985	81.75	9597.11	26080	95	2.16882	15680	8.51	12.36	4384.9	480.202	480.853	24.6363	13.3677
		Changde	616.72	1239.23	79.23	405.256	459.78	51.1654	792.126	34638	58.21	11388.8	8118.01	74	4.08379	13859.2	14.1	15.29	3230.64	399.794	355.492	27.7889	14.4587
		Zhangjiajie	165.27	203.096	86.76	70.2643	112.39	12.0381	192.958	12885	85.61	4990.96	1210.16	22	3.19506	11514.2	7.68	15.68	3847.04	1298.83	553.034	31.1369	14.9815
		Yiyang	470.55	591.618	75.85	223.108	353.311	20.5965	515.571	27548	.59.36	8036.45	7051	53	4.54503	13802.1	7.58	10.22	3274.47	342.601	277.484	22.7308	13.0358
		Chenzhou	473.863	843.228	87.1	349.932	537.208	48.8357	795.469	20124	83.49	7393.99	14265	49	4.14586	13727.3	8.03	6.09	4325.72	441.252	347.297	35.3942	17.676
		Yongzhou	586.66	640.036	74.29	203.598	600.14	26.7889	630.508	24251	44.37	7531.96	6573	55	3.80843	13425.2	5.64	13.79	3078.27	694.06	207.128	23.523	11.2944
		Huaihua	508.88	559.484	84.52	199.377	282.388	28.1081	560.109	29686	46.91	7709.17	3564	52	3.44097	11113.9	8.12	9.27	3237.11	120.001	332.658	32.7936	13.3136
		Loudi	420.5	568.313	83.8	185.593	313.476	25.5395	584.171	24365	40.93	18220.8	16581	41	5.68268	13422.3	9.07	12.85	3442.09	917.955	361.237	23.5672	15.736
		Jishou	275.83	268.971	83.7	102.066	177.614	15.3458	300.316	19490	56.89	4068	3229	20	6.03963	10947	7.29	13.14	3290.43	1038.12	362.905	33.198	13.4177
Cities in Neighboring Province
	Jiangxi Province	Pingxiang	186.93	421.486	91.26	133.638	507.431	27.3057	302.529	9393	46.96	5336.82	6769	42	8.34697	16381	3.9308	4.38	6443.05	473.386	799.866	30.7816	13.8073
		Jiujiang	491.03	831.364	88.93	240.505	658.956	50.5023	859.06	81599	142.95	9803.3	8861	89	4.25045	15764	12.1473	14.8	4879.74	228.481	618.632	22.7257	13.8362
		Ganzhou	896.99	940.629	79.24	317.137	529.93	68.0858	1123.09	77055	96.37	10182.6	13882.1	59	3.64051	14203	8.70373	6.8	4032.6	343.419	437.293	18.9367	9.04469
		Ji`an	489.1	584.109	77.87	171.004	589.234	39.7408	697.854	18645	88.23	3925.09	7585.02	32	4.01268	15547	6.28028	3.65	3288.49	348.873	250.908	21.3719	11.286
		Yichun	549.92	700.243	79.15	226.101	510.444	47.657	780.809	30777	60.88	6040	12593	35	5.22912	14333.4	3.84763	10.43	3780.55	351.324	278.97	21.7632	11.989
	Hubei Province	Yichang	401.37	1272.33	88.16	470.412	750.266	54.9391	1602.07	49062	100.34	9071.45	9389.77	86	7.20183	14282	6.53899	6.46	6291.7	513.967	710.442	34.7709	20.0663
		Jingzhou	662.05	709.58	70.8	344.72	435.156	22.3569	865.21	117433	51.1	7846.8	3922	63	7.68431	14708	3.55156	6.41	4483.35	377.091	396.369	21.8337	9.53704
		Xianning	290.63	405.15	78.52	165.884	301.58	18.138	347.194	25420	59.41	4989.12	2072	42	7.097	12968	5.0184	14.48	3500.33	322.358	407.642	22.3411	15.6969
		En`shi	397.61	351.13	69.3	132	244.38	18.2885	467.05	22700	50.62	4370.68	4709.88	25	4.2	11406	6.5	7.55	6645.96	339.529	330.726	31.6466	10.0953
	Guangdong Province	Shoguan	325.54	578.753	85.91	278.36	356.498	40.7094	789.845	29070	106.82	9389.38	6313	78	14.1509	14260	6.60224	11.17	5738.77	519.27	658.604	32.7149	15.6079
		Qingyuan	408.82	861.592	88.18	303.559	841.24	50.0355	821.857	8437	108.4	13421.5	6242	56	6.39181	15768	12.4437	12.57	5415.59	595.066	441.612	21.5621	10.1952
	Guangxi Province	Liuzhou	367.56	1046.05	91.35	400.979	681.856	61.4148	1212.52	59450	89	2753.53	7012.17	131	5.41871	16017	16.7196	12.85	5767.77	623.683	1467.16	40.7553	19.5669
		Guilin	511.63	940.543	81.14	330.918	659.347	55.1498	1109.88	102247	168.3	8204.54	3829.78	61	7.06096	17949	7.29648	11.08	4632.64	489.537	1182.94	26.3589	15.6519
		Hezhou	218.3	249.217	77.41	68.9366	254.681	10.3901	195.563	9684	27.6	3374.3	1097	29	14.2923	16000	2.84912	2.86	3193.77	280.957	696.78	21.2872	10.4077
	Guizhou Province	Tongren	421.7	284.466	67.2	63.03	187.49	13.75	288.62	11328	47.2	3865.2	1869	23	4	10804.6	5.021	3.53	2977.71	244.249	152.715	15.99	5.61062
		Kaili	453.5	312.57	75.4	120.89	271.8	40.39	469.5	8895	109.72	4725	2101	32	4.19	14059	6.2985	10	3616.32	1013.67	282.69	23.2657	7.0871

## Sheet: 2013 year
			Total population	GDP	Proportion of non-agricultural industries	Total retail sales of social consumer goods	Investment in fixed assets	Local finance general budget revenue	Deposit balance of financial institutions	College and university student number	Tourism revenue	Passenger traffic volume	Cargo volume	Built urban area	Unemployment rate	Annual income of urban residents	Urban per-capita green area	Urban per-capita road area	Mobile phone per-ten thousand people	Post and telecommunications business per capita	Internet household per-ten thousand people	Hospital beds per- ten thousand people	Health technical personnel per-ten thousand people
Cities in Hunan Province	Hunan Province	Changsha	722.14	7153.13	95.8822	2801.97	4593.39	536.633	10077.2	573447	627.01	37922	27862	326	2.7496	33662.2	10.19	12.64	15045.6	1928.43	1980.23	80.2047	31.372
		Zhuzhou	393.45	1949.43	91.9925	660.293	1505.33	148.642	1844.46	74004	170.57	17246	20454	133	1.75459	28698.3	11.59	18.82	8053.88	951.836	1499.56	51.0281	20.394
		Xiangtan	279.96	1443.06	91.6171	398.041	1214.92	97.8901	1391.08	122216	162.11	5024	10620	79	4.17457	24809.8	9.03	18.09	9893.91	976.568	1035.86	49.082	21.8853
		Hengyang	725	2169.44	84.401	731.924	1437.3	157.2	2096.06	101423	187.33	26565	24192	159	4.10327	22296.6	8.88	12.79	5588.41	580.552	868.966	40.6303	15.4262
		Shaoyang	720.04	1130.04	77.5176	431.868	1029.99	68.1472	1508.32	27107	84.27	14789	20877	56	1.99968	17646.5	8.78	14.42	5391.09	528.721	569.413	37.6285	12.7354
		Yueyang	555.9	2435.51	88.8775	782.136	1485.35	105.995	1309.59	40212	236.56	14146	21935	88	3.01453	21192.6	9.17	13.24	7351.14	724.231	845.476	39.0592	14.9235
		Changde	580.48	2264.94	85.7025	726.795	1284.16	122.525	1629.05	39521	170.93	16532	12263	86	2.75898	20765.5	14.29	19.37	6009.34	728.018	930.265	43.2177	17.0531
		Zhangjiajie	151.24	365.65	87.5564	124.005	210.836	25.5619	400.318	11938	183.15	6902	2189	33	2.9292	16579.6	8.85	17.25	6154.46	894.605	1256.28	47.0973	17.5086
		Yiyang	437.29	1123.13	80.7573	402.764	842.374	52.0609	1021.83	29455	124.41	11655	11266	67	4.42257	18927.8	16.22	13.46	5693.7	673.923	914.725	39.6922	16.0854
		Chenzhou	466.53	1685.52	90.0666	626.126	1474.06	146.541	1511.5	21766	221.38	8542	27410	72	3.61721	21634.2	11.5	15.45	6834.29	740.788	964.568	51.658	17.1972
		Yongzhou	532.66	1175.45	77.5916	374.883	1074.34	70.0112	1169.93	24812	119.08	39444	11087	60	3.98047	18526.3	9.37	16.24	4766.83	508.58	619.532	41.4561	14.957
		Huaihua	482.5	1117.67	85.7802	380.31	801.416	76.8071	1127.17	38145	149.48	11759	5394	61	3.54402	17631.9	7.11	7.97	6355.23	647.668	746.114	48.744	17.2788
		Loudi	383.39	1118.17	85.4593	339.08	787.575	62.4077	1017.45	28191	115.98	11481	17836	46	4.72976	18680.4	9.53	9.27	6762.57	765.017	1043.32	36.6415	15.8924
		Jishou	260.02	418.94	84.6995	180.439	248.324	33.2166	627.679	23803	129.6	4798.7	4104.6	28.8	4.3	16465.7	10.54	13.72	4436.97	658.411	890.316	52.7267	16.2218
Cities in Neighboring Province
	Jiangxi Province	Pingxiang	193.6	798.329	92.95	77.0433	830.107	85.5196	621.713	10363	103	7730	5259	51	6.04686	23496	5.44202	7.8186	7877.07	610.212	1239.67	45.7025	20.7696
		Jiujiang	508.1	1601.73	91.88	214.075	1507.78	176.152	1759.04	79596	263	12452	13211	100	2.14994	22504	17.2324	22.9205	6376.7	592.566	1161.19	33.9992	17.1817
		Ganzhou	928.5	1673.31	84.02	275.021	1330.87	184.367	2624.33	81669	204	8629	20935	95	6.66318	20566	16.6616	14.9547	5431.56	473.79	1173.94	30.322	10.9208
		Ji`an	509.1	1123.9	82.82	148.579	1064.63	121.441	1492.74	17711	210	5978	10525	50	6.25598	22278	12.2143	12.7857	5394.62	452.669	903.555	33.2253	13.5199
		Yichun	578.1	1387.07	84.59	334.361	1124.58	159.394	1709.1	30293	121	10974	19387	65	6.43911	20871	7.5592	7.04918	5543.33	358.948	622.73	32.0896	12.5013
	Hubei Province	Yichang	400.1	2818.07	88.08	664.361	2023.92	206.306	2370.61	59800	260.12	16887	17355	153	2.69378	20934	9.22292	13.8697	9929.52	769.17	1599.6	54.5389	23.4891
		Jingzhou	661.0	1334.93	76.1	355.354	1287.4	59.8405	1738.91	113500	111.26	10397	7883	72	12.2007	18706	6.79178	7.96247	5950.08	538.578	1149.77	35.472	14.6626
		Xianning	300.5	872.11	81.32	342.874	953.003	58.7116	776.615	42000	130.43	7088	4031	72	5.77752	18581	7.85256	8.25321	7526.79	477.241	1131.45	34.2363	19.8469
		En`shi	405.62	552.48	75.88	218.28	510.4	50.05	808.71	37700	124.88	3282	3861	35	4.1	16639	7.17	7.67	8976.38	479.02	749.47	45.4169	13.7962
	Guangdong Province	Shoguan	328.0	1010.07	87	266.172	639.895	71.7804	1255.76	37000	187.2	17870	12732	92	3.50439	20259	7.21861	7.87879	8321.65	693.39	1371.95	40.814	13.2866
		Qingyuan	409.8	1093.04	84.66	177.864	505.966	92.8176	1387.63	12229	195.7	14550	10465	88	4.15977	21368	5.30551	10.4545	7398.73	899.358	976.086	28.9019	16.9961
	Guangxi Province	Liuzhou	372.4	2010.05	92.08	964.334	1522.12	125.121	2343.58	55600	186	3298	13783	178	4.5117	24355	18.0985	15.618	8707.57	726.791	1745.44	48.3915	23.2626
		Guilin	521.8	1657.9	81.94	291.378	1308.46	111.001	2067.01	159800	348.5	9993	8600	67	5.13749	24552	11.03	11.4733	6940.97	566.627	1303.18	30.7282	19.0667
		Hezhou	233.6	423.848	78.16	71.0865	451.843	21.9546	404.844	9739	101.9	4447	1457	31	3.84615	23363	3.00699	2.77098	4845.03	353.78	727.74	27.226	12.3288
	Guizhou Province	Tongren	429.2	535.224	74.57	111.029	932.151	44.75	660.298	19812	157.07	5754	3308	43	7.90398	18366	3.83948	3.75271	4324.32	411.4	442.684	33.6417	10.1608
		Kaili	348.34	585.64	80.9	193.85	1027	85.99	832	8900	254.48	6344	3893	45.8	3.51	19640	8.6793	10.87	6918.53	783.717	653.672	46.4891	17.0179

## Sheet: Transport cost
Railway	Boder city	Huaihua				Jishou				Zhangjiajie				Changde				Yueyang				Changsha				Zhuzhou				Chenzhou				Yongzhou				Shaoyang			Railway	Non-boder city	Loudi				Xiangtan
		TC	MC			TC	MC			TC	MC			TC	MC			TC	MC			TC	MC			TC	MC			TC	MC			TC	MC			TC	MC				TC	MC			TC	MC
	Tongren	1	61		Tongren	2.9	50.5		En`shi	6.7	73		Yichang	3.5	41		Xianning	2	67.5		Yichun	2.7	75.5		Pingxiang	1	14.5		Ji`an	11.1	112		Guilin	2.5	32.5		Guilin	4.8	50.5			Yiyang	1.35	19		Changsha	1	9
	Kaili	3.8	87.5		En`shi	9.5	95		Changde	2.5	30		Jingzhou	4.4	56		Jingzhou	5	71		Pingxiang	2	21.5		Ji`an	7.6	75		Ganzhou	10.3	131		Hezhou	3	40.5		Hengyang	6.1	54			Xiangtan	1.3	10		Zhuzhou	0.45	2
	Liuzhou	7	115		Huaihua	1.5	17		Jishou	1.7	1.7		En`shi	6.4	73		Jiujiang	6.5	87.5		Xiangtan	1	9		Hengyang	1.55	22		Shaoguan	1.6	23.5		Qingyuan	4.5	180		Loudi	2.3	17			Hengyang	3.2	41		Loudi	1.3	10
	Guilin	10.6	86		Zhangjiajie	1.7	11		Huaihua	3.5	38		Yiyang	1.2	17		Yichun	4	97.5		Yueyang	1.5	24		Changsha	0.65	41		Qingyuan	1.4	89.5		Shaoyang	1.35	19		Huaihua	6	64			Shaoyang	2.3	17		Hengyang	2.25	16
	Shaoyang	6	64										Huaihua	6.5	63		Changsha	1.5	24		Yiyang	1.3	16		Xiangtan	0.45	2		Hengyang	5	75		Chenzhou	4.9	44		Yongzhou	1.35	53			Huaihua	4	47
	Zhangjiajie	3.5	38										Zhangjiajie	2.5	30		Yiyang	3.25	41		Zhuzhou	0.65	12		Chenzhou	3.3	44		Zhuzhou	3.3	90		Hengyang	2	22
	Jishou	1.5	17																										Yongzhou	4.9	42
	Yiyang	7.9	76
	Loudi	4	47
	Changde	6.5	63
National road/highway		Huaihua				Jishou				Zhangjiajie				Changde				Yueyang				Changsha				Zhuzhou				Chenzhou				Yongzhou				Shaoyang			National road/highway		Loudi				Xiangtan
		TC	MC			TC	MC			TC	MC			TC	MC			TC	MC			TC	MC			TC	MC			TC	MC			TC	MC			TC	MC				TC	MC			TC	MC
	Tongren	2.2	48		Tongren	1.8	35		En`shi	7.3	90		Yichang	4.6	72		Xianning	2.4	20		Yichun	2.8	51		Pingxiang	1.5	30		Ji`an	6.1	90		Guilin	3	38		Guilin	4.4	71			Yiyang	2.3	80		Changsha	1.1	19
	Kaili	4	123		En`shi	7	120		Changde	2.6	41		Jingzhou	3	123		Jingzhou	3	59		Pingxiang	2.1	41		Ji`an	4.1	98		Ganzhou	4.6	82		Hezhou	5.6	70		Hengyang	1.8	55			Xiangtan	1.5	28		Zhuzhou	3	8
	Liuzhou	8.7	160		Huaihua	2.9	20		Jishou	2.6	35		En`shi	7.6	180		Jiujiang	4.8	168		Xiangtan	1.1	19		Hengyang	1.75	48		Shaoguan	3.1	39		Qingyuan	6.5	200		Loudi	1.7	36			Hengyang	2.6	75		Loudi	1.5	28
	Guilin	6.8	98		Zhangjiajie	2.6	35		Huaihua	3.6	50		Yiyang	1.4	37		Yichun	4.4	93		Yueyang	2	45		Changsha	1.2	19		Qingyuan	5	88		Shaoyang	1.8	63		Huaihua	2.7	85			Shaoyang	1.7	36		Hengyang	1.7	32
	Shaoyang	2.7	85										Huaihua	5.35	90		Changsha	2	45		Yiyang	1.3	28		Xiangtan	3	8		Hengyang	2.5	50		Chenzhou	2.5	76		Yongzhou	1.45	40			Huaihua	3.95	47
	Zhangjiajie	3.6	50										Zhangjiajie	2.6	41		Yiyang	2.6	40		Zhuzhou	1.2	19		Chenzhou	2.5	60		Zhuzhou	3.5	68		Hengyang	2	41
	Jishou	2.9	20																										Yongzhou	4.5	55
	Yiyang	5.05	100
	Loudi	3.95	47
	Changde	5.35	90
Note 1: TC-time cost (hour) MC-monetary cost (RMB)
Note 2: City with red color is those cities in neighboring provinces
Note 3: We assume that the transport cost does not change along the time. The data of transport cost were collected at the time of 2016 year.
[truncated: 6 more columns]
